# Supplementary material for: Effect of Carnosine or β-Alanine Supplementation on Markers of Glycemic Control and Insulin Resistance in Humans and Animals: A Systematic Review and Meta-analysis
Source: Adv Nutr. 2021 Jul 31;12(6):2216–31. doi: 10.1093/advances/nmab087 (PMC8634390; doi:10.1093/advances/nmab087)
Supplement: nmab087_Supplemental_Files [file nmab087_supplemental_files.zip]

Archive with 4 entries (4 files):
- 3.Supplementary_Data-270421_AdvNutr_Revision1.pdf
- 4.Supplementary_Methods_270421_AdvNut_Revision1.pdf
- 5.Supplementary_Data-Human_Data_270421.xlsx
- 6.Supplementary_Data-Animal_Data_270421.xlsx
