# Supplementary material for: Effect of Carnosine or β-Alanine Supplementation on Markers of Glycemic Control and Insulin Resistance in Humans and Animals: A Systematic Review and Meta-analysis
Source: Adv Nutr. 2021 Jul 31;12(6):2216–31. doi: 10.1093/advances/nmab087 (PMC8634390; doi:10.1093/advances/nmab087)
Supplement: nmab087_Supplemental_Files [file nmab087_supplemental_files.zip › 5.Supplementary_Data-Human_Data_270421.xlsx]

## Sheet: 5. Supplementary Data - Human D
Matthews et al., Effect of carnosine or ?-alanine supplementation on glycemic control and insulin resistance in humans and animals: a systematic review and meta-analysis Online Supplementary Material
Author	Date	Type	Treatment	Outcome	PostConN	PostINTN	PreConMean	PreConSD	PreINTMean	PreINTSD	PostConMean	PostConSD	PostINTMean	PostINTSD	Time	DoseD	DoseC
De Courten	2016	Nondiabetic sedentary individuals with overweight or obesity (n=11 participants had impaired glucose tolerance, n=6 EXP and n=5 PLA).	1	FASTINGLUCOSE	11	15	5.2	0.4	5.2	0.4	5.3	0.5	5.4	0.5	12	2	168
De Courten	2016	Nondiabetic sedentary individuals with overweight or obesity (n=11 participants had impaired glucose tolerance, n=6 EXP and n=5 PLA).	1	FastingInsulin	11	15	14	5.4	11.8	7.2	18.3	8.5	12.9	6.9	12	2	168
De Courten	2016	Nondiabetic sedentary individuals with overweight or obesity (n=11 participants had impaired glucose tolerance, n=6 EXP and n=5 PLA).	1	HOMA.B	11	15	176	90	131	56	212	110	135	56	12	2	168
De Courten	2016	Nondiabetic sedentary individuals with overweight or obesity (n=11 participants had impaired glucose tolerance, n=6 EXP and n=5 PLA).	1	HOMA.IR	11	15	3.2	1.2	2.8	2	4.3	2.1	3.2	1.8	12	2	168
Elbarbary	2017	Type I diabetic patients with nephropathy (at least 5 years disease duration, diagnosis accoridng to ADA criteria); all patients were on insulin therapy (mean dose 1.2 ï¿½ 0.3 IU/kg/day	1	FASTINGLUCOSE	42	43	7.47	2.26	8.2	2.71	8.43	2.39	6.99	1.93	12	1	84
Elbarbary	2017	Type I diabetic patients with nephropathy (at least 5 years disease duration, diagnosis accoridng to ADA criteria); all patients were on insulin therapy (mean dose 1.2 ï¿½ 0.3 IU/kg/day	1	HBA1C	42	43	8	1.8	8.2	2.1	8.3	2.4	7.4	1.3	12	1	84
Houjeghani	2018	All participants diagnosed T2DM (duration EXP 2.2y; PLA 2.1y). Participants (all/some?) on metformin and/or glibenclamide (no sig. differences in medication dose betwee groups at baseline).	1	FASTINGLUCOSE	22	22	7.5	1.39	7.6	2	7.72	1.74	7.05	1.17	12	1	84
Houjeghani	2018	All participants diagnosed T2DM (duration EXP 2.2y; PLA 2.1y). Participants (all/some?) on metformin and/or glibenclamide (no sig. differences in medication dose betwee groups at baseline).	1	HBA1C	22	22	6	0.8	6.5	1.2	6.1	0.8	5.8	0.6	12	1	84
Houjeghani	2018	All participants diagnosed T2DM (duration EXP 2.2y; PLA 2.1y). Participants (all/some?) on metformin and/or glibenclamide (no sig. differences in medication dose betwee groups at baseline).	1	FastingInsulin	22	22	4	1.9	4.7	2.2	3.7	1.6	3.8	1.8	12	1	84
Houjeghani	2018	All participants diagnosed T2DM (duration EXP 2.2y; PLA 2.1y). Participants (all/some?) on metformin and/or glibenclamide (no sig. differences in medication dose betwee groups at baseline).	1	HOMA.IR	22	22	1.3	0.7	1.6	0.7	1.4	0.7	1.5	0.7	12	1	84
Houjeghani	2018	All participants diagnosed T2DM (duration EXP 2.2y; PLA 2.1y). Participants (all/some?) on metformin and/or glibenclamide (no sig. differences in medication dose betwee groups at baseline).	1	HOMA.B	22	22	21.3	11.3	28	18.8	20.2	12.5	23.5	12.1	12	1	84
Nealon	2016	Diagnosed T2DM (not specified) and managed with diet or oral hypoglycemic meds (not exogenous insulin).	2	FASTINGLUCOSE	5	7	8.36	3.68	8.16	2.34	9.06	3.81	7.14	1.63	4	4	112
Nealon	2016	Diagnosed T2DM (not specified) and managed with diet or oral hypoglycemic meds (not exogenous insulin).	2	FastingInsulin	5	7	10.6	3.29	10.71	6.32	13	6.44	9.14	2.19	4	4	112
Nealon	2016	Diagnosed T2DM (not specified) and managed with diet or oral hypoglycemic meds (not exogenous insulin).	2	HOMA.B	5	7	72.67	58.3	64.7	48.5	67.96	52.72	70.57	43.47	4	4	112
Nealon	2016	Diagnosed T2DM (not specified) and managed with diet or oral hypoglycemic meds (not exogenous insulin).	2	HOMA.IR	5	7	1.8	0.36	1.79	0.89	2.32	1	1.5	0.37	4	4	112
