# Supplementary material for: Effect of Carnosine or β-Alanine Supplementation on Markers of Glycemic Control and Insulin Resistance in Humans and Animals: A Systematic Review and Meta-analysis
Source: Adv Nutr. 2021 Jul 31;12(6):2216–31. doi: 10.1093/advances/nmab087 (PMC8634390; doi:10.1093/advances/nmab087)
Supplement: nmab087_Supplemental_Files [file nmab087_supplemental_files.zip › 6.Supplementary_Data-Animal_Data_270421.xlsx]

## Sheet: 6. Supplementary Data - Animal 
Matthews et al., Effect of carnosine or ?-alanine supplementation on glycemic control and insulin resistance in humans and animals: a systematic review and meta-analysis Online Supplementary Material
Author	Date	Treatment	Outcome	PostCONN	PostINTN	PreCONMean	PreCONSD	PreINTMean	PreINTSD	PostCONMean	PostCONSD	PostINTMean	PostINTSD	DurationWeeks	DurationDays	RelativeDailyDose	RelativeCumulativeDose
Albrecht	2017	1	Glucose	13	14	18.42	6.52	17.73	3.76	22.17	9	16.52	5.99	1	7	45	315
Albrecht	2017	1	Glucose	15	15	18.42	6.52	17.73	3.76	24.03	3.87	22.04	5.66	3	21	45	945
Albrecht	2017	1	Glucose	15	15	18.42	6.52	17.73	3.76	27.64	5.59	24.47	6.96	4	28	45	1260
Albrecht	2017	1	Glucose	15	15	18.42	6.52	17.73	3.76	30.92	3.69	27.23	9.16	5	35	45	1575
Albrecht	2017	1	Glucose	15	15	18.42	6.52	17.73	3.76	32.53	3.89	27.37	5.73	8	56	45	2520
Albrecht	2017	1	Glucose	15	15	18.42	6.52	17.73	3.76	30.84	4.09	25.75	7	9	63	45	2835
Albrecht	2017	1	Glucose	15	15	18.42	6.52	17.73	3.76	30.72	4.38	25.71	8.22	10	70	45	3150
Albrecht	2017	1	Glucose	15	15	18.42	6.52	17.73	3.76	30.46	4.16	23.53	8.38	11	77	45	3465
Albrecht	2017	1	Glucose	15	15	18.42	6.52	17.73	3.76	30.34	4.56	23.22	8.08	12	84	45	3780
Albrecht	2017	1	Glucose	14	14	18.42	6.52	17.73	3.76	27.04	7.82	20.24	8.71	13	91	45	4095
Albrecht	2017	1	Glucose	14	14	18.42	6.52	17.73	3.76	27.87	7.57	22.92	9.31	14	98	45	4410
Albrecht	2017	1	Glucose	13	14	18.42	6.52	17.73	3.76	27.28	8.18	22.15	9.2	15	105	45	4725
Albrecht	2017	1	Glucose	13	14	18.42	6.52	17.73	3.76	28.89	6.46	21.3	6.48	18	126	45	5670
Albrecht	2017	1	HbA1c	13	14	7.7	0.67	7.63	0.61	9.89	1.22	8.71	1.19	18	126	45	5670
Albrecht	2017	1	Insulin	13	14	NR	NR	NR	NR	26.73	19.74	58.47	35.94	18	126	45	5670
Aldini	2011	1	Glucose	6	6	7	1.73	7	1.73	8.35	2.13	7.49	1.26	24	168	30	5040
Aldini	2011	1	Insulin	6	6	78.5	19.05	78.5	19.05	608.3	31.11	437.9	18.35	24	168	30	5040
Aldini	2011	1	HOMA-IR	6	6	NR	NR	NR	NR	40.53	18.74	19.5	5.53	24	168	30	5040
Al-Sawalha	2019	1	Glucose	10	10	NR	NR	NR	NR	7.51	0.33	6.66	0.27	16	112	250	28000
Al-Sawalha	2019	1	Insulin	10	10	NR	NR	NR	NR	109.51	60.9	126.15	54.7	16	112	250	28000
Aydin	2017	1	Glucose	8	8	NR	NR	NR	NR	20.67	1.86	19.59	2.41	4	28	178.57	5000
Aydin	2017	1	HbA1c	8	8	NR	NR	NR	NR	5.8	0.96	5.68	0.86	4	28	178.57	5000
Barca	2018	1	Glucose	5	5	23.5	0.5	23.4	0.6	22.6	2.1	22.5	3.1	0	3	187.5	562.5
Barca	2018	1	Glucose	5	5	23.5	0.5	23.4	0.6	21.9	3.2	24.7	2.9	0	6	187.5	1125
Barca	2018	1	Glucose	5	5	23.5	0.5	23.4	0.6	22.5	1.6	26	2.9	1	9	187.5	1687.5
Barca	2018	1	Glucose	5	5	23.5	0.5	23.4	0.6	23.5	2.4	26.4	3.3	1	10	187.5	1875
Barca	2018	1	Glucose	5	5	23.5	0.5	23.4	0.6	27.8	3.5	28.4	0.9	1	12	187.5	2250
Barca	2018	1	Glucose	5	5	23.5	0.5	23.4	0.6	29.4	1.3	24.9	0.8	2	15	187.5	2812.5
Giris	2014	1	Glucose	8	8	NR	NR	NR	NR	7.84	1.91	7.99	1.39	8	56	135	7560
Giris	2014	1	HbA1c	8	8	NR	NR	NR	NR	3.62	0.25	3.32	0.08	8	56	135	7560
Giris	2014	1	Insulin	8	8	NR	NR	NR	NR	8.59	1.19	8.61	0.62	8	56	135	7560
Giris	2014	1	HOMA-IR	8	8	NR	NR	NR	NR	3	0.88	3.05	0.48	8	56	135	7560
Hue	2009	1	Insulin	10	10	NR	NR	NR	NR	4.02	2.58	1.78	0.61	8	56	6	336
Hue	2009	1	Insulin	10	10	NR	NR	NR	NR	4.02	2.58	3	1.93	8	56	30	1680
Hue	2009	1	Insulin	10	10	NR	NR	NR	NR	4.02	2.58	2.86	2	8	56	150	8400
Hue	2009	1	HbA1c	10	10	NR	NR	NR	NR	8.65	1.62	7.13	2.93	8	56	6	336
Hue	2009	1	HbA1c	10	10	NR	NR	NR	NR	8.65	1.62	7.32	2.13	8	56	30	1680
Hue	2009	1	HbA1c	10	10	NR	NR	NR	NR	8.65	1.62	6.86	2	8	56	150	8400
Hue	2010	1	HbA1c	10	10	NR	NR	NR	NR	8.26	1.66	6.23	3	12	84	6	504
Hue	2010	1	HbA1c	10	10	NR	NR	NR	NR	8.26	1.66	6.61	2.22	12	84	30	2520
Hue	2010	1	HbA1c	10	10	NR	NR	NR	NR	8.26	1.66	7.87	1.96	12	84	150	12600
Liu	2020	1	Glucose	6	6	NR	NR	NR	NR	30.92	2.6	32.22	4.97	8	56	1000	56000
Liu	2020	1	Glucose	6	6	NR	NR	NR	NR	28.82	3.16	30.67	3.77	12	84	1000	84000
Liu	2020	1	Glucose	6	6	NR	NR	NR	NR	29.62	3.89	29.2	4.31	16	112	1000	112000
Peters	2014	1	HbA1c	13	13	NR	NR	NR	NR	12.8	2.4	9.3	2.2	24	168	1000	168000
Pfister	2011	1	HbA1c	8	7	NR	NR	NR	NR	13.7	4	11.2	2.7	13	91	1000	91000
Pfister	2011	1	HbA1c	8	7	NR	NR	NR	NR	15.4	2.2	16.5	1.7	26	182	1000	182000
Riedl	2011	1	HbA1c	7	9	NR	NR	NR	NR	13.4	3.41	11.24	2.84	12	84	1000	84000
Sauerhofer	2007	1	Glucose	16	8	NR	NR	NR	NR	7.25	4.22	6.4	1.88	1	7	117.39	822
Sauerhofer	2007	1	Glucose	16	8	NR	NR	NR	NR	6.79	2.38	5.22	1.52	2	14	117.39	1643
Sauerhofer	2007	1	Glucose	16	8	NR	NR	NR	NR	8.5	3.23	5.82	1.65	3	21	117.39	2465
Sauerhofer	2007	1	Glucose	16	8	NR	NR	NR	NR	10.86	3.88	7.86	3.68	4	28	117.39	3287
Sauerhofer	2007	1	Glucose	16	8	NR	NR	NR	NR	12.97	4.51	7.24	1.19	5	35	117.39	4109
Sauerhofer	2007	1	Glucose	16	8	NR	NR	NR	NR	18.26	5.05	7.69	1.75	6	42	117.39	4930
Sauerhofer	2007	1	Glucose	16	8	NR	NR	NR	NR	17.65	6.18	8.98	2.59	7	49	117.39	5752
Sauerhofer	2007	1	Glucose	16	8	NR	NR	NR	NR	18.55	4.77	11.34	4.92	8	56	117.39	6574
Sauerhofer	2007	1	Glucose	16	8	NR	NR	NR	NR	21.29	6.53	10.39	2.77	10	70	117.39	8217
Sauerhofer	2007	1	Glucose	16	8	NR	NR	NR	NR	18.87	4.02	9.22	5.79	11	77	117.39	9039
Sauerhofer	2007	1	Glucose	16	8	NR	NR	NR	NR	20.55	4.54	9.76	4.92	13	91	117.39	10682
Sauerhofer	2007	1	Glucose	16	8	NR	NR	NR	NR	21.16	4.33	12.86	5.63	14	98	117.39	11504
Sauerhofer	2007	1	Glucose	16	8	NR	NR	NR	NR	20.2	4.08	11.62	5.18	15	105	117.39	12326
Sauerhofer	2007	1	Glucose	16	8	NR	NR	NR	NR	20.2	4.8	14.9	5.56	16	112	117.39	13148
Sauerhofer	2007	1	Glucose	16	8	NR	NR	NR	NR	24.76	2.59	19.81	9.85	17	119	117.39	13969
Sauerhofer	2007	1	Glucose	16	8	NR	NR	NR	NR	23.54	3.22	17.48	6.24	18	126	117.39	14791
Sauerhofer	2007	1	HbA1c	16	8	NR	NR	NR	NR	5.42	0.98	4.71	1.39	2	14	117.39	1643
Sauerhofer	2007	1	HbA1c	16	8	NR	NR	NR	NR	6.4	0.72	5.19	0.59	8	56	117.39	6574
Sauerhofer	2007	1	HbA1c	16	8	NR	NR	NR	NR	8.17	1.34	7.06	1.08	18	126	117.39	14791
Sauerhofer	2007	1	Insulin	8	8	NR	NR	NR	NR	2.18	4.47	6.02	7.79	18	126	117.39	14791
Soliman	2007	1	Glucose	10	10	NR	NR	NR	NR	26.75	1.26	6.12	0.38	4	28	100	2800
Soliman	2007	1	Glucose	10	10	NR	NR	NR	NR	26.75	1.26	6.29	0.48	4	28	200	5600
Stegen	2015	1	Glucose	9	9	NR	NR	NR	NR	4.55	0.63	4.42	0.44	8	56	1697	95032
Stegen	2015	1	Glucose	9	9	NR	NR	NR	NR	4.55	0.63	4.37	0.74	8	56	933	52248
Stegen	2015	1	Insulin	9	9	NR	NR	NR	NR	368.9	299.2	201.2	67.1	8	56	1697	95032
Stegen	2015	1	Insulin	9	9	NR	NR	NR	NR	368.9	299.2	285.9	96.9	8	56	933	52248
Stegen	2015	1	HOMA-IR	9	9	NR	NR	NR	NR	12.1	8.7	6.7	2.7	8	56	1697	95032
Stegen	2015	1	HOMA-IR	9	9	NR	NR	NR	NR	12.1	8.7	9.3	3.9	8	56	933	52248
Yan	2019	1	Glucose	8	8	NR	NR	NR	NR	27.7	2.9	21.6	1.4	6	42	1323	55548
